# Supplementary material for: Effectiveness of workplace social distancing measures in reducing influenza transmission: a systematic review
Source: BMC Public Health. 2018 Apr 18;18:518. doi: 10.1186/s12889-018-5446-1 (PMC5907354; doi:10.1186/s12889-018-5446-1)
Supplement: Supplementary file 2 — Table S2. Data for percentage reduction in cumulative influenza attack rate. (XLSX 13 kb) [file 12889_2018_5446_MOESM2_ESM.xlsx]

## Sheet: Table S2
Table S2. Data for percentage reduction in cumulative influenza attack rate
First author	Year published	Intervention	Ro	Cumulative rate reported for which population	Cumulative rate with intervention (%)	Cumulative rate in the absence of intervention (%)	Percentage reduction*	Data source	Comment
Rousculp	2010	Single	≤ 1.9	General	57.4	71.9	20.1669	Table 4	Study outcome is a surrogate for influenza
Kumar	2012	Single	≤ 1.9	General	8.2	12.8	35.9375	Table 3	Study outcome is a surrogate for influenza
Lee	2010	Multiple	≤ 1.9	General	17	44	61.3636	Table 2	Study outcome is a surrogate for influenza
Timpka	2016	Single	≤ 1.9	General	29.27	33.12	11.6244	Table 3	Rate calculated by dividing reported cases by 136,000 population
Timpka	2016	Single	≤ 1.9	Workplace	.	.	58	Figure 3	Computed using reported cases in workgroup
Zhang	2012	Single	≤ 1.9	General	36.3	44.47	18.3719	Figure 4	0.02% threshold and 6 weeks intervention duration scenario
Mao	2011	Single	≤ 1.9	General	3.26	18.61	82.4825	Table 2
Mao	2011	Single	2.0-2.4	General	20.3	26.43	23.1933	Table 2
Xia	2013	Single	≤ 1.9	.	.	.	.	.	Cumulative attack rate not reported
Xia	2013	Single + VAC	≤ 1.9	.	.	.	.	.	Cumulative attack rate not reported
Milne	2008	Single	≤ 1.9	General	24	33.2	27.7108	Table 2	Table 1 shows decimal for no intervention
Milne	2008	Multiple	≤ 1.9	General	2	33.2	93.9759	Table 2	Table 1 shows decimal for no intervention
Milne	2008	Single	2.0-2.4	General	48	54.9	12.5683	Table 2	Table 1 shows decimal for no intervention
Milne	2008	Multiple	2.0-2.4	General	2	54.9	96.357	Table 2	Table 1 shows decimal for no intervention
Milne	2008	Single	≥ 2.5	General	60	64.8	7.40741	Table 2	Table 1 shows decimal for no intervention
Milne	2008	Multiple	≥ 2.5	General	3	64.8	95.3704	Table 2	Table 1 shows decimal for no intervention
Milne	2013	Multiple	≤ 1.9	General	17.4	46.6	62.6609	Table 1	Data are for the Madang model
Milne	2013	Multiple	≤ 1.9	Workplace	.	.	81.24	Table 2	Computed using reported cases at work place
Miller	2008	Multiple	≤ 1.9	General	4.8	38.8	87.6289	Table
Andradottir	2011	Multiple	≤ 1.9	General	24	34.1	29.6188	Table 3
Andradottir	2011	Multiple + VAC	≤ 1.9	General	13.4	34.1	60.7038	Table 3
Andradottir	2011	Multiple + AV	≤ 1.9	General	9.2	34.1	73.0205	Table 3
Perlroth	2010	Multiple	≤ 1.9	General	5.6	24.6	77.2358	Table 3
Perlroth	2010	Multiple + AV	≤ 1.9	General	2.51	24.6	89.7967	Table 3
Perlroth	2010	Multiple	2.0-2.4	General	21.75	35.15	38.1223	Table 3
Perlroth	2010	Multiple + AV	2.0-2.4	General	10.31	35.15	70.6686	Table 3
Halloran-Imp/Pitt	2008	Multiple	≤ 1.9	General	11.6	42.4	72.6415	Figure 4	Intervention: Scenario 2 using just NPIs
Halloran-Imp/Pitt	2008	Multiple + AV	≤ 1.9	General	7.3	42.4	82.783	Table 2	No intervention: Scenario 1. Intervention: Scenario 2
Halloran-Imp/Pitt	2008	Multiple + AV	2.0-2.4	General	15.5	52.4	70.4198	Table 2	No intervention: Scenario 1. Intervention: Scenario 2
Halloran-Imp/Pitt	2008	Multiple + AV	≥ 2.5	General	27.4	58.8	53.4014	Table 2	No intervention: Scenario 1. Intervention: Scenario 2
Halloran-UW/LANL	2008	Multiple	≤ 1.9	General	5.1	46.8	89.1026	Figure 4	Intervention: Scenario 2 using just NPIs
Halloran-UW/LANL	2008	Multiple + AV	≤ 1.9	General	2.8	46.8	94.0171	Table 2	No intervention: Scenario 1. Intervention: Scenario 2
Halloran-UW/LANL	2008	Multiple + AV	2.0-2.4	General	4.1	52.4	92.1756	Table 2	No intervention: Scenario 1. Intervention: Scenario 2
Halloran-UW/LANL	2008	Multiple + AV	≥ 2.5	General	8.5	58.8	85.5442	Table 2	No intervention: Scenario 1. Intervention: Scenario 2
Halloran-VBI	2008	Multiple	≤ 1.9	General	12.5	44.7	72.0358	Figure 4	Intervention: Scenario 2 using just NPIs
Halloran-VBI	2008	Multiple + AV	≤ 1.9	General	3.9	44.7	91.2752	Table 2	No intervention: Scenario 1. Intervention: Scenario 2
Halloran-VBI	2008	Multiple + AV	2.0-2.4	General	9.7	51.1	81.0176	Table 2	No intervention: Scenario 1. Intervention: Scenario 2
Halloran-VBI	2008	Multiple + AV	≥ 2.5	General	20.1	56.5	64.4248	Table 2	No intervention: Scenario 1. Intervention: Scenario 2
*Percentage reduction = ((Rate in the absence of intervention - Rate with intervention)/Rate in the absence of intervention) x 100
Abbreviations: AV, antiviral treatment and prophylaxis; VAC, vaccination
