# Supplementary material for: Effectiveness of workplace social distancing measures in reducing influenza transmission: a systematic review
Source: BMC Public Health. 2018 Apr 18;18:518. doi: 10.1186/s12889-018-5446-1 (PMC5907354; doi:10.1186/s12889-018-5446-1)
Supplement: Supplementary file 5 — Table S5. Data for percentage reduction in peak influenza attack rate in the general population. (XLSX 11 kb) [file 12889_2018_5446_MOESM5_ESM.xlsx]

## Sheet: Table S5
Table S5. Data for percentage reduction in peak influenza attack rate in the general population
First author	Year published	Intervention	Ro	Peak daily rate with intervention (%)	Peak daily rate in the absence of intervention (%)	Percentage reduction*	Data source	Comment
Zhang	2012	Single	≤ 1.9	3.05	4.24	28.066	Figure 5	0.02% threshold and 6 weeks intervention duration scenario
Mao	2011	Single	≤ 1.9	0.02	0.61	96.7213	Figure 3	Rate calculated by dividing reported cases by 985,001 population
Mao	2011	Single	2.0-2.4	0.67	1.42	52.8169	Figure 3	Rate calculated by dividing reported cases by 985,001 population
Xia	2013	Single	≤ 1.9	0.57	1.17	51.2821	Figure 7	Reported rate multiplied by 100 to compute percent
Xia	2013	Single + VAC	≤ 1.9	0.1	1.17	91.453	Figure 7	Reported rate multiplied by 100 to compute percent
Milne	2008	Single	≤ 1.9	0.54	0.89	39.3258	Table 2	Intervention: Workplace nonattendance
Milne	2008	Multiple	≤ 1.9	0.03	0.89	96.6292	Table 2	Intervention: All measures
Milne	2008	Single	2.0-2.4	2.1	2.79	24.7312	Table 2	Intervention: Workplace nonattendance
Milne	2008	Multiple	2.0-2.4	0.04	2.79	98.5663	Table 2	Intervention: All measures
Milne	2008	Single	≥ 2.5	3.89	4.74	17.9325	Table 2	Intervention: Workplace nonattendance
Milne	2008	Multiple	≥ 2.5	0.05	4.74	98.9451	Table 2	Intervention: All measures
Milne	2013	Multiple	≤ 1.9	0.17	1.97	91.3706	Figure 2	Rate calculated by dividing cases by 35,000 population (Madang)
*Percentage reduction = ((Rate in the absence of intervention - Rate with intervention)/Rate in the absence of intervention) x 100
Abbreviations: VAC, vaccination
