# Supplementary material for: Effectiveness of workplace social distancing measures in reducing influenza transmission: a systematic review
Source: BMC Public Health. 2018 Apr 18;18:518. doi: 10.1186/s12889-018-5446-1 (PMC5907354; doi:10.1186/s12889-018-5446-1)
Supplement: Supplementary file 6 — Table S6. Data for time to influenza peak. (XLSX 9 kb) [file 12889_2018_5446_MOESM6_ESM.xlsx]

## Sheet: Table S6
Table S6. Data for time to influenza peak
First author	Year published	Intervention	Ro	Peak day in the absence of intervention	Peak day with intervention	Difference in time to peak (days)	Data source	Comment
Lee	2010	Multiple	≤ 1.9	Not stated	Not stated	.	Text	Stated on page 1324 that peak for the control group occurred earlier
Zhang	2012	Single	≤ 1.9	26	27	1	Figure 6	0.02% threshold and 6 weeks intervention duration scenario
Mao	2011	Single	≤ 1.9	71	160	89	Figure 3
Mao	2011	Single	2.0-2.4	50	68	18	Figure 3
Xia	2013	Single	≤ 1.9	116	122	6	Figure 7
Milne	2013	Multiple	≤ 1.9	37	50	13	Figure 2
